# Supplementary material for: Growth Variation Among Thai Duckweed Species Under Axenic Conditions
Source: Biology (Basel). 2026 Jan 16;15(2):159. doi: 10.3390/biology15020159 (PMC12837684; doi:10.3390/biology15020159)
Supplement: Supplementary file 1 [file biology-15-00159-s001.zip]

Archive with 1 entries (1 files):
- biology-4085062-supplementary.pdf
